# Supplementary material for: Two new species of Entoloma subgenus Cyanula (E. alpigenum and E. muscicola) from montane forests of Azad Jammu and Kashmir, Pakistan (Agaricales, Entolomataceae)
Source: MycoKeys. 2026 Mar 18;130:51–69. doi: 10.3897/mycokeys.130.182629 (PMC13019351; doi:10.3897/mycokeys.130.182629)
Supplement: XML Treatment for Entoloma alpigenum [file mycokeys.130.182629-treatment1.xml]

<!DOCTYPE tp:taxon-treatment
  PUBLIC "-//TaxonX//DTD Taxonomic Treatment Publishing DTD v0 20100105//EN" "tax-treatment-NSO.dtd">
<tp:taxon-treatment xmlns:tp="http://www.plazi.org/taxpub"><tp:treatment-meta><kwd-group><label>Taxon classification</label><kwd>
                <named-content content-type="kingdom">Fungi</named-content>
              </kwd><kwd>
                <named-content content-type="order">Agaricales</named-content>
              </kwd><kwd>
                <named-content content-type="family">Entolomataceae</named-content>
              </kwd></kwd-group><mixed-citation publication-type="journal"><person-group><name><surname>Khurshid</surname><given-names>Rubab</given-names></name><name><surname>Naseer</surname><given-names>Arooj</given-names></name><name><surname>Li</surname><given-names>Qirui</given-names></name><name><surname>Khalid</surname><given-names>Abdul Nasir</given-names></name></person-group><article-title>Two new species of <italic><tp:taxon-name><tp:taxon-name-part taxon-name-part-type="genus" reg="Entoloma">Entoloma</tp:taxon-name-part></tp:taxon-name></italic> subgenus <italic><tp:taxon-name><tp:taxon-name-part taxon-name-part-type="genus" reg="Entoloma"/><tp:taxon-name-part taxon-name-part-type="subgenus" reg="Cyanula">Cyanula</tp:taxon-name-part></tp:taxon-name></italic> (<italic><tp:taxon-name><tp:taxon-name-part taxon-name-part-type="genus" reg="Entoloma">E.</tp:taxon-name-part> <tp:taxon-name-part taxon-name-part-type="species" reg="alpigenum">alpigenum</tp:taxon-name-part></tp:taxon-name></italic> and <italic><tp:taxon-name><tp:taxon-name-part taxon-name-part-type="genus" reg="Entoloma">E.</tp:taxon-name-part> <tp:taxon-name-part taxon-name-part-type="species" reg="muscicola">muscicola</tp:taxon-name-part></tp:taxon-name></italic>) from montane forests of Azad Jammu and Kashmir, Pakistan (<tp:taxon-name><tp:taxon-name-part taxon-name-part-type="order" reg="Agaricales">Agaricales</tp:taxon-name-part></tp:taxon-name>, <tp:taxon-name><tp:taxon-name-part taxon-name-part-type="family" reg="Entolomataceae">Entolomataceae</tp:taxon-name-part></tp:taxon-name>)</article-title><source>MycoKeys</source><day>18</day><month>03</month><year>2026</year><volume>130</volume><fpage>51</fpage><lpage>69</lpage><pub-id pub-id-type="doi">10.3897/mycokeys.130.182629</pub-id></mixed-citation></tp:treatment-meta><tp:nomenclature><tp:taxon-name><object-id xmlns:xlink="http://www.w3.org/1999/xlink" content-type="arpha" xlink:type="simple">15BE37E5-E21A-5C9B-BF4E-2B1116FDD1C2</object-id>
                    		<tp:taxon-name-part taxon-name-part-type="genus" reg="Entoloma">Entoloma</tp:taxon-name-part> <tp:taxon-name-part taxon-name-part-type="species" reg="alpigenum">alpigenum</tp:taxon-name-part>
                    	
                    		<object-id xmlns:xlink="http://www.w3.org/1999/xlink" content-type="mycobank" xlink:type="simple">861488</object-id>
                    	</tp:taxon-name><tp:taxon-authority>Khurshid &amp; Naseer</tp:taxon-authority><tp:taxon-status xmlns:xlink="http://www.w3.org/1999/xlink" xlink:type="simple">sp. nov.</tp:taxon-status><xref ref-type="fig" rid="F2">Figs 2</xref><xref ref-type="fig" rid="F3">, 3</xref><xref ref-type="fig" rid="F4">, 4</xref></tp:nomenclature><tp:treatment-sec sec-type="Etymology"><title>Etymology.</title><p>The specific epithet “alpigenum” is derived from “originating from alpine regions,” reflecting the species’ high-elevation distribution.</p><fig id="F2" position="float" orientation="portrait"><object-id xmlns:xlink="http://www.w3.org/1999/xlink" content-type="doi" xlink:type="simple">10.3897/mycokeys.130.182629.figure2</object-id><object-id xmlns:xlink="http://www.w3.org/1999/xlink" content-type="arpha" xlink:type="simple">59C11991-1242-5DA6-A0B7-E2345394B856</object-id><label>Figure 2.</label><caption><p>Morphology of <italic><tp:taxon-name><tp:taxon-name-part taxon-name-part-type="genus" reg="Entoloma">Entoloma</tp:taxon-name-part> <tp:taxon-name-part taxon-name-part-type="species" reg="alpigenum">alpigenum</tp:taxon-name-part></tp:taxon-name></italic> (<bold>A–D</bold>) LAH38754, holotype. <bold>A</bold>. Lamellae and stipe view; <bold>B, C</bold>. Pileus view; <bold>D</bold>. Lamellae and stipe view. Scale bars: 1.7 cm (<bold>A</bold>); 1.5 cm (<bold>B</bold>); 4.1 cm (<bold>C</bold>); 3.3 cm (<bold>D</bold>).</p></caption><graphic xmlns:xlink="http://www.w3.org/1999/xlink" xlink:href="mycokeys-130-051-g002.jpg" id="oo_1564046.jpg" position="float" orientation="portrait" xlink:type="simple"><uri content-type="original_file" xlink:type="simple">https://binary.pensoft.net/fig/1564046</uri></graphic></fig><fig id="F3" position="float" orientation="portrait"><object-id xmlns:xlink="http://www.w3.org/1999/xlink" content-type="doi" xlink:type="simple">10.3897/mycokeys.130.182629.figure3</object-id><object-id xmlns:xlink="http://www.w3.org/1999/xlink" content-type="arpha" xlink:type="simple">97729C8D-C10E-5D99-B56F-60EAA4E82FFC</object-id><label>Figure 3.</label><caption><p>Anatomy of <italic><tp:taxon-name><tp:taxon-name-part taxon-name-part-type="genus" reg="Entoloma">Entoloma</tp:taxon-name-part> <tp:taxon-name-part taxon-name-part-type="species" reg="alpigenum">alpigenum</tp:taxon-name-part></tp:taxon-name></italic> (<bold>A–E</bold>). <bold>A</bold>. Basidia; <bold>B</bold>. Cheilocystidia; <bold>C</bold>. Basidiospores; <bold>D</bold>. Piliepellis; <bold>E</bold>. Stipitipillis. Scale bars: 1.3 µm (<bold>A</bold>); 3 µm (<bold>B</bold>); 8 µm (<bold>C</bold>); 14 µm (<bold>D</bold>); 10 µm (<bold>E</bold>).</p></caption><graphic xmlns:xlink="http://www.w3.org/1999/xlink" xlink:href="mycokeys-130-051-g003.jpg" id="oo_1564047.jpg" position="float" orientation="portrait" xlink:type="simple"><uri content-type="original_file" xlink:type="simple">https://binary.pensoft.net/fig/1564047</uri></graphic></fig><fig id="F4" position="float" orientation="portrait"><object-id xmlns:xlink="http://www.w3.org/1999/xlink" content-type="doi" xlink:type="simple">10.3897/mycokeys.130.182629.figure4</object-id><object-id xmlns:xlink="http://www.w3.org/1999/xlink" content-type="arpha" xlink:type="simple">8009BF30-B18C-51C8-9351-4F095F3FFCB2</object-id><label>Figure 4.</label><caption><p>Scanning Electron Microscopy of <italic><tp:taxon-name><tp:taxon-name-part taxon-name-part-type="genus" reg="Entoloma">Entoloma</tp:taxon-name-part> <tp:taxon-name-part taxon-name-part-type="species" reg="alpigenum">alpigenum</tp:taxon-name-part></tp:taxon-name></italic>.</p></caption><graphic xmlns:xlink="http://www.w3.org/1999/xlink" xlink:href="mycokeys-130-051-g004.jpg" id="oo_1564048.jpg" position="float" orientation="portrait" xlink:type="simple"><uri content-type="original_file" xlink:type="simple">https://binary.pensoft.net/fig/1564048</uri></graphic></fig></tp:treatment-sec><tp:treatment-sec sec-type="Holotype"><title>Holotype.</title><p>Pakistan • Azad Jammu and Kashmir, Bagh District, Choki City, <named-content xmlns:xlink="http://www.w3.org/1999/xlink" content-type="dwc:verbatimCoordinates" xlink:type="simple">33.98°N, 73.78°E</named-content>, alt. 2,625 m, 20 September 2020, collected by Rubab Khurshid, LAH38754.</p></tp:treatment-sec><tp:treatment-sec sec-type="Diagnosis"><title>Diagnosis.</title><p><italic><tp:taxon-name><tp:taxon-name-part taxon-name-part-type="genus" reg="Entoloma">Entoloma</tp:taxon-name-part> <tp:taxon-name-part taxon-name-part-type="species" reg="alpigenum">alpigenum</tp:taxon-name-part></tp:taxon-name></italic> is characterized by its light brown, slightly squamulose pileus, whitish–cream context, lacking gray-blue pigments, cylindrical to flexuose cheilocystidia and heterodiametric, 5–7-angled basidiospores. In contrast, its closely related species <italic><tp:taxon-name><tp:taxon-name-part taxon-name-part-type="genus" reg="Entoloma">E.</tp:taxon-name-part> <tp:taxon-name-part taxon-name-part-type="species" reg="griseocyaneum">griseocyaneum</tp:taxon-name-part></tp:taxon-name></italic> shows bluish tones and slightly different cheilocystidia. Its high-elevation alpine habitat (2,625 m) together with macroscopic and microscopic features clearly distinguish it from its close relatives.</p></tp:treatment-sec><tp:treatment-sec sec-type="Macromorphology"><title>Macromorphology.</title><p>Basidiomata medium-sized. Pileus 1.5–9.5 cm across, convex to plano-convex, becoming slightly depressed at the center with age. Surface dry, rugulose to finely squamulose at the disc, smoother toward the margin. Centre light brown (5YR 6/4), progressively becoming pale brown to cream (5Y 9/4) toward the margin. Margin entire to slightly striate, sometimes cracked in mature basidiomata. Context whitish to cream (5Y 9/2), unchanging when cut. Lamellae free, close, with entire to slightly serrulate edges, whitish to cream (10Y 9/2), becoming pale yellowish (10Y 9/4) in maturity. Lamellulae arranged in three to four tiers, irregular in length and distribution. Stipe 4.8–6.5 × 0.3–0.6 cm, cylindric, concolorous with the pileus surface; base whitish (5Y 9/2), becoming pale yellowish (5Y 9/4) toward the apex. Surface smooth; stipe stuffed; base subbulbous to slightly swollen, often attached to a whitish rhizomorphic mass. Annulus and volva absent. Smell and taste not recorded.</p></tp:treatment-sec><tp:treatment-sec sec-type="Micromorphology"><title>Micromorphology.</title><p>Basidiospores [60/3/2], (7.9–)9.1–10.8(–11.3) × (6.0–)6.2–8.8(–9.1) µm, av. L × av. W = 10.1 × 6.9 µm, Q = 1.1–1.6 µm, avQ = 1.39, heterodiametric, 5–7 angled in side view, with weak angles, smooth, thin-walled, epiculus present, non-granulate, mono gutulate, hyaline in 5% <abbrev xmlns:xlink="http://www.w3.org/1999/xlink" xlink:title="aqueous potassium hydroxide" xlink:type="simple">KOH</abbrev>. Basidia (38.3–)39.4–42.5(–49.2) × (7.1–)7.3–10.3(–11.2) µm, av. L × av. W = 40.6 × 8.9 µm, clavate, mostly 4-spored, occasionally 2-spored, with pointed sterigmata, non-guttulate, non-granulate, sessile at the base, and without clamp connections, hyaline in 5% <abbrev xmlns:xlink="http://www.w3.org/1999/xlink" xlink:title="aqueous potassium hydroxide" xlink:type="simple">KOH</abbrev>. Cheilocystidia (29.6–)31.2–36.7(–44.8) × (3.9–)4.1–5.4(–5.8) µm, av. L × av. W = 34.2 × 5.3 µm, cylindrical to flexuous, thin-walled, composed of 2–3 basal cells, without clamp connection, and hyaline in 5% <abbrev xmlns:xlink="http://www.w3.org/1999/xlink" xlink:title="aqueous potassium hydroxide" xlink:type="simple">KOH</abbrev>; pleurocystidia absent. Stipitipellis composed of septate, unbranched, thin-walled hyphae (10.1–)12.5–15.8(–17.4) µm in diameter, lacking clamp connections, with caulocystidia not observed. Pileipellis a cutis of crowded, filamentous, septate hyphae (2.8–)4.7–10.1(–11.4) µm in diameter, rarely branched, with well-differentiated terminal cells, clamp connections present, pileocystidia absent, non-guttulate, thin-walled, and hyaline in 5% <abbrev xmlns:xlink="http://www.w3.org/1999/xlink" xlink:title="aqueous potassium hydroxide" xlink:type="simple">KOH</abbrev>.</p></tp:treatment-sec><tp:treatment-sec sec-type="Habitat"><title>Habitat.</title><p>Solitary or scattered on soil or moss under coniferous forest.</p></tp:treatment-sec><tp:treatment-sec sec-type="Distribution"><title>Distribution.</title><p>Currently only known from Azad Jammu and Kashmir, Pakistan.</p></tp:treatment-sec><tp:treatment-sec sec-type="Additional specimen examined"><title>Additional specimen examined.</title><p>Pakistan • Azad Jammu and Kashmir, Bagh District, Ochar City, <named-content xmlns:xlink="http://www.w3.org/1999/xlink" content-type="dwc:verbatimCoordinates" xlink:type="simple">33.98°N, 73.78°E</named-content>, alt. 1,611 m, 24 August 2021, collected by Rubab Khurshid, WU48890; Pakistan • Azad Jammu and Kashmir, Bagh District, Ochar City, <named-content xmlns:xlink="http://www.w3.org/1999/xlink" content-type="dwc:verbatimCoordinates" xlink:type="simple">33.98°N, 73.78°E</named-content>, alt. 1,454 m, 28 August 2021, collected by Rubab Khurshid, Nala-030.</p></tp:treatment-sec><tp:treatment-sec sec-type="Notes"><title>Notes.</title><p><italic><tp:taxon-name><tp:taxon-name-part taxon-name-part-type="genus" reg="Entoloma">Entoloma</tp:taxon-name-part> <tp:taxon-name-part taxon-name-part-type="species" reg="alpigenum">alpigenum</tp:taxon-name-part></tp:taxon-name></italic> belongs to the subgenus <italic><tp:taxon-name><tp:taxon-name-part taxon-name-part-type="genus" reg="Entoloma"/><tp:taxon-name-part taxon-name-part-type="subgenus" reg="Cyanula">Cyanula</tp:taxon-name-part></tp:taxon-name></italic> and is most closely related to the European species <italic><tp:taxon-name><tp:taxon-name-part taxon-name-part-type="genus" reg="Entoloma">E.</tp:taxon-name-part> <tp:taxon-name-part taxon-name-part-type="species" reg="griseocyaneum">griseocyaneum</tp:taxon-name-part></tp:taxon-name></italic>, but differs in macroscopic coloration, spore dimensions, and cystidial morphology. It is also comparable to Asian species such as <italic><tp:taxon-name><tp:taxon-name-part taxon-name-part-type="genus" reg="Entoloma">E.</tp:taxon-name-part> <tp:taxon-name-part taxon-name-part-type="species" reg="nigroflavescens">nigroflavescens</tp:taxon-name-part></tp:taxon-name></italic> and <italic><tp:taxon-name><tp:taxon-name-part taxon-name-part-type="genus" reg="Entoloma">E.</tp:taxon-name-part> <tp:taxon-name-part taxon-name-part-type="species" reg="fuscosquamosum">fuscosquamosum</tp:taxon-name-part></tp:taxon-name></italic>. <italic><tp:taxon-name><tp:taxon-name-part taxon-name-part-type="genus" reg="Entoloma">Entoloma</tp:taxon-name-part> <tp:taxon-name-part taxon-name-part-type="species" reg="alpigenum">alpigenum</tp:taxon-name-part></tp:taxon-name></italic> differs from <italic><tp:taxon-name><tp:taxon-name-part taxon-name-part-type="genus" reg="Entoloma">E.</tp:taxon-name-part> <tp:taxon-name-part taxon-name-part-type="species" reg="griseocyaneum">griseocyaneum</tp:taxon-name-part></tp:taxon-name></italic> in its light brown, slightly squamulose pileus and pale yellowish lamellae, entirely lacking bluish pigmentation, whereas <italic><tp:taxon-name><tp:taxon-name-part taxon-name-part-type="genus" reg="Entoloma">E.</tp:taxon-name-part> <tp:taxon-name-part taxon-name-part-type="species" reg="griseocyaneum">griseocyaneum</tp:taxon-name-part></tp:taxon-name></italic> is characterized by a grayish-blue to bluish-black pileus with bluish lamellae when young. In addition, <italic><tp:taxon-name><tp:taxon-name-part taxon-name-part-type="genus" reg="Entoloma">E.</tp:taxon-name-part> <tp:taxon-name-part taxon-name-part-type="species" reg="alpigenum">alpigenum</tp:taxon-name-part></tp:taxon-name></italic> possesses smaller basidiospores (9.1–10.8), while <italic><tp:taxon-name><tp:taxon-name-part taxon-name-part-type="genus" reg="Entoloma">E.</tp:taxon-name-part> <tp:taxon-name-part taxon-name-part-type="species" reg="griseocyaneum">griseocyaneum</tp:taxon-name-part></tp:taxon-name></italic> has comparatively larger spores (9–13.5) (<xref ref-type="bibr" rid="B29">Noordeloos 1992</xref>; <xref ref-type="bibr" rid="B2">Brandrud et al. 2012</xref>). Similarly, the pileus of <italic><tp:taxon-name><tp:taxon-name-part taxon-name-part-type="genus" reg="Entoloma">E.</tp:taxon-name-part> <tp:taxon-name-part taxon-name-part-type="species" reg="alpigenum">alpigenum</tp:taxon-name-part></tp:taxon-name></italic> is paler and less distinctly fibrillose than the dark brown to blackish-brown, more strongly squamulose pileus of <italic><tp:taxon-name><tp:taxon-name-part taxon-name-part-type="genus" reg="Entoloma">E.</tp:taxon-name-part> <tp:taxon-name-part taxon-name-part-type="species" reg="nigroflavescens">nigroflavescens</tp:taxon-name-part></tp:taxon-name></italic> and <italic><tp:taxon-name><tp:taxon-name-part taxon-name-part-type="genus" reg="Entoloma">E.</tp:taxon-name-part> <tp:taxon-name-part taxon-name-part-type="species" reg="fuscosquamosum">fuscosquamosum</tp:taxon-name-part></tp:taxon-name></italic> (<xref ref-type="bibr" rid="B29">Noordeloos 1992</xref>; <xref ref-type="bibr" rid="B21">Largent 1994a</xref>).</p><p>Phylogenetically, <italic><tp:taxon-name><tp:taxon-name-part taxon-name-part-type="genus" reg="Entoloma">Entoloma</tp:taxon-name-part> <tp:taxon-name-part taxon-name-part-type="species" reg="alpigenum">alpigenum</tp:taxon-name-part></tp:taxon-name></italic> belong to the subgenus <italic><tp:taxon-name><tp:taxon-name-part taxon-name-part-type="genus" reg="Entoloma"/><tp:taxon-name-part taxon-name-part-type="subgenus" reg="Cyanula">Cyanula</tp:taxon-name-part></tp:taxon-name></italic> as a distinct, well-supported lineage, forming a close relationship with <italic><tp:taxon-name><tp:taxon-name-part taxon-name-part-type="genus" reg="Entoloma">E.</tp:taxon-name-part> <tp:taxon-name-part taxon-name-part-type="species" reg="griseocyaneum">griseocyaneum</tp:taxon-name-part></tp:taxon-name></italic>. Despite the close phylogenetic affinity, both species remain clearly separable by their morphological characters. Microscopically, <italic><tp:taxon-name><tp:taxon-name-part taxon-name-part-type="genus" reg="Entoloma">E.</tp:taxon-name-part> <tp:taxon-name-part taxon-name-part-type="species" reg="alpigenum">alpigenum</tp:taxon-name-part></tp:taxon-name></italic> has larger basidiospores (9.1–10.8 × 6.2–8.8 µm) with 5–7 weak angles, which contrasts with the smaller, more sharply angular spores commonly found in <italic><tp:taxon-name><tp:taxon-name-part taxon-name-part-type="genus" reg="Entoloma">E.</tp:taxon-name-part> <tp:taxon-name-part taxon-name-part-type="species" reg="griseocyaneum">griseocyaneum</tp:taxon-name-part></tp:taxon-name></italic> (<xref ref-type="bibr" rid="B29">Noordeloos 1992</xref>; <xref ref-type="bibr" rid="B20">Kokkonen 2015</xref>). The cylindrical to flexuose cheilocystidia of <italic><tp:taxon-name><tp:taxon-name-part taxon-name-part-type="genus" reg="Entoloma">E.</tp:taxon-name-part> <tp:taxon-name-part taxon-name-part-type="species" reg="alpigenum">alpigenum</tp:taxon-name-part></tp:taxon-name></italic> (av. 39.6 × 5.3 µm) are also distinctive. In <italic><tp:taxon-name><tp:taxon-name-part taxon-name-part-type="genus" reg="Entoloma">E.</tp:taxon-name-part> <tp:taxon-name-part taxon-name-part-type="species" reg="griseocyaneum">griseocyaneum</tp:taxon-name-part></tp:taxon-name></italic>, cheilocystidia when present are typically clavate to lageniform, not narrow and flexuose. In <italic><tp:taxon-name><tp:taxon-name-part taxon-name-part-type="genus" reg="Entoloma">E.</tp:taxon-name-part> <tp:taxon-name-part taxon-name-part-type="species" reg="fuscosquamosum">fuscosquamosum</tp:taxon-name-part></tp:taxon-name></italic>, cystidia are broader and fusiform, while <italic><tp:taxon-name><tp:taxon-name-part taxon-name-part-type="genus" reg="Entoloma">E.</tp:taxon-name-part> <tp:taxon-name-part taxon-name-part-type="species" reg="nigroflavescens">nigroflavescens</tp:taxon-name-part></tp:taxon-name></italic> lacks cheilocystidia entirely (<xref ref-type="bibr" rid="B28">Noordeloos 1988</xref>; <xref ref-type="bibr" rid="B29">Noordeloos 1992</xref>; <xref ref-type="bibr" rid="B3">Buyck et al. 2022</xref>). The absence of pleurocystidia and predominantly four-spored basidia are shared with some related species, but the overall combination of characters is unique. <italic><tp:taxon-name><tp:taxon-name-part taxon-name-part-type="genus" reg="Entoloma">E.</tp:taxon-name-part> <tp:taxon-name-part taxon-name-part-type="species" reg="alpigenum">alpigenum</tp:taxon-name-part></tp:taxon-name></italic> inhabits high-altitude coniferous forests (1,611–2,625 m a.s.l.) of the western Himalayas. In contrast, <italic><tp:taxon-name><tp:taxon-name-part taxon-name-part-type="genus" reg="Entoloma">E.</tp:taxon-name-part> <tp:taxon-name-part taxon-name-part-type="species" reg="griseocyaneum">griseocyaneum</tp:taxon-name-part></tp:taxon-name></italic> is distributed mainly in temperate European moss-rich grasslands and woodland margins (<xref ref-type="bibr" rid="B2">Brandrud et al. 2012</xref>). Both <italic><tp:taxon-name><tp:taxon-name-part taxon-name-part-type="genus" reg="Entoloma">E.</tp:taxon-name-part> <tp:taxon-name-part taxon-name-part-type="species" reg="fuscosquamosum">fuscosquamosum</tp:taxon-name-part></tp:taxon-name></italic> and <italic><tp:taxon-name><tp:taxon-name-part taxon-name-part-type="genus" reg="Entoloma">E.</tp:taxon-name-part> <tp:taxon-name-part taxon-name-part-type="species" reg="nigroflavescens">nigroflavescens</tp:taxon-name-part></tp:taxon-name></italic> generally occur at lower elevations and in more temperate forested habitats (<xref ref-type="bibr" rid="B29">Noordeloos 1992</xref>). <italic><tp:taxon-name><tp:taxon-name-part taxon-name-part-type="genus" reg="Entoloma">E.</tp:taxon-name-part> <tp:taxon-name-part taxon-name-part-type="species" reg="alpigenum">alpigenum</tp:taxon-name-part></tp:taxon-name></italic> is strongly supported by three collections, confirming its distinct species identity.</p></tp:treatment-sec><ref-list><ref id="B29"><mixed-citation xmlns:xlink="http://www.w3.org/1999/xlink" xlink:type="simple">Noordeloos ME (1992) <italic><tp:taxon-name><tp:taxon-name-part taxon-name-part-type="genus">Entoloma</tp:taxon-name-part></tp:taxon-name></italic> s.l. <tp:taxon-name><tp:taxon-name-part taxon-name-part-type="kingdom">Fungi</tp:taxon-name-part></tp:taxon-name> Europaei 5. Giovanna Biella, Saronno, Italy.</mixed-citation></ref><ref id="B2"><mixed-citation xmlns:xlink="http://www.w3.org/1999/xlink" xlink:type="simple">Brandrud TE, Bendiksen E, Jordal JB, Skifte O (2012) <italic><tp:taxon-name><tp:taxon-name-part taxon-name-part-type="genus">Entoloma</tp:taxon-name-part></tp:taxon-name></italic> s.l. <tp:taxon-name><tp:taxon-name-part taxon-name-part-type="kingdom">Fungi</tp:taxon-name-part></tp:taxon-name> of Northern Europe 5: 1–480.</mixed-citation></ref><ref id="B21"><mixed-citation xmlns:xlink="http://www.w3.org/1999/xlink" xlink:type="simple">Largent DL (1994a) <italic><tp:taxon-name><tp:taxon-name-part taxon-name-part-type="genus">Entoloma</tp:taxon-name-part></tp:taxon-name></italic> in North America. Mad River Press, Eureka. CA (Edinburgh), 1–325.</mixed-citation></ref><ref id="B20"><mixed-citation xmlns:xlink="http://www.w3.org/1999/xlink" xlink:type="simple">Kokkonen K (2015) A survey of boreal <italic><tp:taxon-name><tp:taxon-name-part taxon-name-part-type="genus">Entoloma</tp:taxon-name-part></tp:taxon-name></italic> with emphasis on the subgenus <italic><tp:taxon-name><tp:taxon-name-part taxon-name-part-type="genus"/><tp:taxon-name-part taxon-name-part-type="subgenus">Rhodopolia</tp:taxon-name-part></tp:taxon-name></italic>. Mycological Progress 14: 116. <ext-link xlink:href="10.1007/s11557-015-1135-y" ext-link-type="doi" xlink:type="simple">https://doi.org/10.1007/s11557-015-1135-y</ext-link></mixed-citation></ref><ref id="B28"><mixed-citation xmlns:xlink="http://www.w3.org/1999/xlink" xlink:type="simple">Noordeloos ME (1988) <italic><tp:taxon-name><tp:taxon-name-part taxon-name-part-type="genus">Entoloma</tp:taxon-name-part></tp:taxon-name></italic> in North America. The species described by L.R. Hesler, A.H. Smith &amp; S.J. Mazzer: type-species and comments. Cryptogamic Studies 2. Gustav Fischer Verlag, Stuttgart, Germany.</mixed-citation></ref><ref id="B3"><mixed-citation xmlns:xlink="http://www.w3.org/1999/xlink" xlink:type="simple">Buyck B, Eyssartier G, Armada F, Corrales A, Hembrom ME, Rossi W, Bellanger JM, Das K, Dima B, Ghosh A, Noordeloos ME, Parihar A, Krisai-Greilhuber I, Leonardi M, Manz C, Vera M, Vila J, Adamčíková K, Bizio E, Caboň M, Hampe F, Piepenbring M, Adamčík S (2022) Fungal biodiversity profiles 111–120. Cryptogamie. Mycologie 43(2): 23–61. <ext-link xlink:href="10.5252/cryptogamie-mycologie2022v43a2" ext-link-type="doi" xlink:type="simple">https://doi.org/10.5252/cryptogamie-mycologie2022v43a2</ext-link></mixed-citation></ref></ref-list></tp:taxon-treatment>
