# Supplementary material for: Two new species of Entoloma subgenus Cyanula (E. alpigenum and E. muscicola) from montane forests of Azad Jammu and Kashmir, Pakistan (Agaricales, Entolomataceae)
Source: MycoKeys. 2026 Mar 18;130:51–69. doi: 10.3897/mycokeys.130.182629 (PMC13019351; doi:10.3897/mycokeys.130.182629)
Supplement: XML Treatment for Entoloma muscicola [file mycokeys.130.182629-treatment2.xml]

<!DOCTYPE tp:taxon-treatment
  PUBLIC "-//TaxonX//DTD Taxonomic Treatment Publishing DTD v0 20100105//EN" "tax-treatment-NSO.dtd">
<tp:taxon-treatment xmlns:tp="http://www.plazi.org/taxpub"><tp:treatment-meta><kwd-group><label>Taxon classification</label><kwd>
                <named-content content-type="kingdom">Fungi</named-content>
              </kwd><kwd>
                <named-content content-type="order">Agaricales</named-content>
              </kwd><kwd>
                <named-content content-type="family">Entolomataceae</named-content>
              </kwd></kwd-group><mixed-citation publication-type="journal"><person-group><name><surname>Khurshid</surname><given-names>Rubab</given-names></name><name><surname>Naseer</surname><given-names>Arooj</given-names></name><name><surname>Li</surname><given-names>Qirui</given-names></name><name><surname>Khalid</surname><given-names>Abdul Nasir</given-names></name></person-group><article-title>Two new species of <italic><tp:taxon-name><tp:taxon-name-part taxon-name-part-type="genus" reg="Entoloma">Entoloma</tp:taxon-name-part></tp:taxon-name></italic> subgenus <italic><tp:taxon-name><tp:taxon-name-part taxon-name-part-type="genus" reg="Entoloma"/><tp:taxon-name-part taxon-name-part-type="subgenus" reg="Cyanula">Cyanula</tp:taxon-name-part></tp:taxon-name></italic> (<italic><tp:taxon-name><tp:taxon-name-part taxon-name-part-type="genus" reg="Entoloma">E.</tp:taxon-name-part> <tp:taxon-name-part taxon-name-part-type="species" reg="alpigenum">alpigenum</tp:taxon-name-part></tp:taxon-name></italic> and <italic><tp:taxon-name><tp:taxon-name-part taxon-name-part-type="genus" reg="Entoloma">E.</tp:taxon-name-part> <tp:taxon-name-part taxon-name-part-type="species" reg="muscicola">muscicola</tp:taxon-name-part></tp:taxon-name></italic>) from montane forests of Azad Jammu and Kashmir, Pakistan (<tp:taxon-name><tp:taxon-name-part taxon-name-part-type="order" reg="Agaricales">Agaricales</tp:taxon-name-part></tp:taxon-name>, <tp:taxon-name><tp:taxon-name-part taxon-name-part-type="family" reg="Entolomataceae">Entolomataceae</tp:taxon-name-part></tp:taxon-name>)</article-title><source>MycoKeys</source><day>18</day><month>03</month><year>2026</year><volume>130</volume><fpage>51</fpage><lpage>69</lpage><pub-id pub-id-type="doi">10.3897/mycokeys.130.182629</pub-id></mixed-citation></tp:treatment-meta><tp:nomenclature><tp:taxon-name><object-id xmlns:xlink="http://www.w3.org/1999/xlink" content-type="arpha" xlink:type="simple">1F02FE55-4D42-5DD5-98E3-862934A7F782</object-id>
                    		<tp:taxon-name-part taxon-name-part-type="genus" reg="Entoloma">Entoloma</tp:taxon-name-part> <tp:taxon-name-part taxon-name-part-type="species" reg="muscicola">muscicola</tp:taxon-name-part>
                    	
                    		<object-id xmlns:xlink="http://www.w3.org/1999/xlink" content-type="mycobank" xlink:type="simple">861489</object-id>
                    	</tp:taxon-name><tp:taxon-authority>Khurshid &amp; Naseer</tp:taxon-authority><tp:taxon-status xmlns:xlink="http://www.w3.org/1999/xlink" xlink:type="simple">sp. nov.</tp:taxon-status><xref ref-type="fig" rid="F5">Figs 5</xref><xref ref-type="fig" rid="F6">, 6</xref><xref ref-type="fig" rid="F7">, 7</xref></tp:nomenclature><tp:treatment-sec sec-type="Etymology"><title>Etymology.</title><p>The specific epithet “muscicola” refers to the moss-dwelling habit of the species.</p><fig id="F5" position="float" orientation="portrait"><object-id xmlns:xlink="http://www.w3.org/1999/xlink" content-type="doi" xlink:type="simple">10.3897/mycokeys.130.182629.figure5</object-id><object-id xmlns:xlink="http://www.w3.org/1999/xlink" content-type="arpha" xlink:type="simple">4C89798F-5401-5489-A8A6-F1301A02A564</object-id><label>Figure 5.</label><caption><p>Morphology of <italic><tp:taxon-name><tp:taxon-name-part taxon-name-part-type="genus" reg="Entoloma">Entoloma</tp:taxon-name-part> <tp:taxon-name-part taxon-name-part-type="species" reg="muscicola">muscicola</tp:taxon-name-part></tp:taxon-name></italic> (<bold>A–G</bold>) LAH38755, holotype. <bold>A</bold>. Lamellae and stipe view; <bold>B–D</bold>. Pileus and stipe view; <bold>E</bold>. Lamellae and stipe view; <bold>F</bold>. Pileus and stipe view; <bold>G</bold>. Lamellae and stipe view. Scale bars: 1 cm (<bold>A</bold>); 3.5 cm (<bold>B</bold>); 2.5 cm (<bold>C</bold>); 2 cm (<bold>D–F</bold>).</p></caption><graphic xmlns:xlink="http://www.w3.org/1999/xlink" xlink:href="mycokeys-130-051-g005.jpg" id="oo_1564049.jpg" position="float" orientation="portrait" xlink:type="simple"><uri content-type="original_file" xlink:type="simple">https://binary.pensoft.net/fig/1564049</uri></graphic></fig><fig id="F6" position="float" orientation="portrait"><object-id xmlns:xlink="http://www.w3.org/1999/xlink" content-type="doi" xlink:type="simple">10.3897/mycokeys.130.182629.figure6</object-id><object-id xmlns:xlink="http://www.w3.org/1999/xlink" content-type="arpha" xlink:type="simple">20631339-435B-54B3-AAA4-1BA9D495158B</object-id><label>Figure 6.</label><caption><p>Anatomy of <italic><tp:taxon-name><tp:taxon-name-part taxon-name-part-type="genus" reg="Entoloma">Entoloma</tp:taxon-name-part> <tp:taxon-name-part taxon-name-part-type="species" reg="muscicola">muscicola</tp:taxon-name-part></tp:taxon-name></italic> (<bold>A–E</bold>). <bold>A</bold>. Cheilocystidia; <bold>B</bold>. Basidia; <bold>C</bold>. Basidiospores; <bold>D</bold>. Pileipellis; <bold>E</bold>. Stipitipellis. Scale bars: 8 µm (<bold>A</bold>); 10 µm (<bold>B</bold>); 7 µm (<bold>C</bold>); 12 µm (<bold>D</bold>); 10 µm (<bold>E</bold>).</p></caption><graphic xmlns:xlink="http://www.w3.org/1999/xlink" xlink:href="mycokeys-130-051-g006.jpg" id="oo_1564050.jpg" position="float" orientation="portrait" xlink:type="simple"><uri content-type="original_file" xlink:type="simple">https://binary.pensoft.net/fig/1564050</uri></graphic></fig><fig id="F7" position="float" orientation="portrait"><object-id xmlns:xlink="http://www.w3.org/1999/xlink" content-type="doi" xlink:type="simple">10.3897/mycokeys.130.182629.figure7</object-id><object-id xmlns:xlink="http://www.w3.org/1999/xlink" content-type="arpha" xlink:type="simple">0B417614-8EE4-5297-A373-043F81BA15F3</object-id><label>Figure 7.</label><caption><p>Scanning Electron Microscopy of <italic><tp:taxon-name><tp:taxon-name-part taxon-name-part-type="genus" reg="Entoloma">Entoloma</tp:taxon-name-part> <tp:taxon-name-part taxon-name-part-type="species" reg="muscicola">muscicola</tp:taxon-name-part></tp:taxon-name></italic>.</p></caption><graphic xmlns:xlink="http://www.w3.org/1999/xlink" xlink:href="mycokeys-130-051-g007.jpg" id="oo_1564051.jpg" position="float" orientation="portrait" xlink:type="simple"><uri content-type="original_file" xlink:type="simple">https://binary.pensoft.net/fig/1564051</uri></graphic></fig></tp:treatment-sec><tp:treatment-sec sec-type="Holotype"><title>Holotype.</title><p>Pakistan • Azad Jammu and Kashmir, Bagh District, Choki City, <named-content xmlns:xlink="http://www.w3.org/1999/xlink" content-type="dwc:verbatimCoordinates" xlink:type="simple">33.98°N, 73.78°E</named-content>, alt. 1,811 m, 24 August 2020, collected by Rubab Khurshid (LAH38755).</p></tp:treatment-sec><tp:treatment-sec sec-type="Diagnosis"><title>Diagnosis.</title><p><italic><tp:taxon-name><tp:taxon-name-part taxon-name-part-type="genus" reg="Entoloma">Entoloma</tp:taxon-name-part> <tp:taxon-name-part taxon-name-part-type="species" reg="muscicola">muscicola</tp:taxon-name-part></tp:taxon-name></italic> is characterized by cuspidate pileus, distant lamellae, weakly angled mono-gutulate spores, distinctive clavate cheilocystidia and the absence of cellular pigments and clamp connections in the hyphae distinguishing it from closely related species including <italic><tp:taxon-name><tp:taxon-name-part taxon-name-part-type="genus" reg="Entoloma">E.</tp:taxon-name-part> <tp:taxon-name-part taxon-name-part-type="species" reg="griseocyaneum">griseocyaneum</tp:taxon-name-part></tp:taxon-name></italic>, <italic><tp:taxon-name><tp:taxon-name-part taxon-name-part-type="genus" reg="Entoloma">E.</tp:taxon-name-part> <tp:taxon-name-part taxon-name-part-type="species" reg="fuscosquamosum">fuscosquamosum</tp:taxon-name-part></tp:taxon-name></italic>, and <italic><tp:taxon-name><tp:taxon-name-part taxon-name-part-type="genus" reg="Entoloma">E.</tp:taxon-name-part> <tp:taxon-name-part taxon-name-part-type="species" reg="nigroflavescens">nigroflavescens</tp:taxon-name-part></tp:taxon-name></italic>.</p></tp:treatment-sec><tp:treatment-sec sec-type="Macromorphology"><title>Macromorphology.</title><p>Basidiomata small to medium-sized. Pileus 1.0–5.7 cm across, ovoid to conical when young, becoming campanulate to cuspidate at maturity, with a distinctly darker deep brown umbonate center (2.5YR 1/8) gradually fading to light brown toward the margin (7.5YR 5/4). Surface dry, smooth to subtly shiny, striate to plicate toward the margin; margin wavy, striate, sometimes slightly uplifted. Context whitish to cream (5Y 9/2), unchanged when cut. Lamellae free, distant, with entire and even edges, whitish (10Y 9/2) to pale yellow (10Y 9/4). Lamellulae present, arranged in 3–4 tiers, regularly distributed. Stipe 3–7.4 × 0.2–0.5 cm, cylindrical, whitish (5Y 9/2) at the base becoming pale yellowish (5Y 9/4) toward the apex, surface smooth, hollow, subbulbous to slightly swollen at the base, often attached to a mass of whitish rhizomorphs. Annulus absent. Volva absent. Odor and taste not recorded.</p></tp:treatment-sec><tp:treatment-sec sec-type="Micromorphology"><title>Micromorphology.</title><p>Basidiospores [60/3/2], (9.3–)9.7–11.6(–12.5) × (6.1–)6.3–7.9(–8.2) µm, av. L × av. W = 10.8 × 6.9 µm, Q = 1.2(–1.34)–1.7, avQ = 1.6, heterodiametric, 4–6 angled in side view, with weak angles; smooth, thin-walled; epiculus present; non-granulate; mono-guttulate; hyaline in 5% <abbrev xmlns:xlink="http://www.w3.org/1999/xlink" xlink:title="aqueous potassium hydroxide" xlink:type="simple">KOH</abbrev>. Basidia (34.4–)36.4–43.8(–46.0) × (8.8–)9.4–10.1(–10.4) µm, av. L × av. W = 39.3 × 10.0 µm clavate, tapering sharply toward the base; usually two sterigmata, rarely four; pointed ends; non-guttulate, non-granulated; base sessile; clamp connection absent; hyaline in 5% <abbrev xmlns:xlink="http://www.w3.org/1999/xlink" xlink:title="aqueous potassium hydroxide" xlink:type="simple">KOH</abbrev>. Cheilocystidia (30–)34.1–39.8(–45) × (7.8–)8.6–9.4(–10.5) µm, av. L × av. W = 36.8 × 9.1 µm, clavate, apex covered with wavy cap structure, thin walled, 1 celled base, hyaline in 5% <abbrev xmlns:xlink="http://www.w3.org/1999/xlink" xlink:title="aqueous potassium hydroxide" xlink:type="simple">KOH</abbrev>. Stipitipellis a cutis, hyphae (5.1–)5.6–6.8(–12.3) µm in diameter, septate, unbranched, thin walled, clamp connections absent, caulocystidia not observed, hyaline in 5% <abbrev xmlns:xlink="http://www.w3.org/1999/xlink" xlink:title="aqueous potassium hydroxide" xlink:type="simple">KOH</abbrev>. Pileipellis a cutis, hyphae (8.6–)8.8–12.5(–14.2) µm in diameter, septate, filamentous, crowded, un-branched, with well differentiated terminal cells, clamp connection absent, pileocystidia absent, non-guttulate, thin walled, hyaline in 5% <abbrev xmlns:xlink="http://www.w3.org/1999/xlink" xlink:title="aqueous potassium hydroxide" xlink:type="simple">KOH</abbrev>.</p></tp:treatment-sec><tp:treatment-sec sec-type="Habitat"><title>Habitat.</title><p>Found solitary or gregarious, dwelling on soil or moss under conifers.</p></tp:treatment-sec><tp:treatment-sec sec-type="Distribution"><title>Distribution.</title><p>Currently only known from Azad Jammu and Kashmir, Pakistan</p></tp:treatment-sec><tp:treatment-sec sec-type="Additional material examined"><title>Additional material examined.</title><p>Pakistan • Azad Jammu and Kashmir, Bagh District, Choki City, <named-content xmlns:xlink="http://www.w3.org/1999/xlink" content-type="dwc:verbatimCoordinates" xlink:type="simple">33.98°N, 73.78°E</named-content>, alt. 1,521 m, 28 August 2021, Collected by Rubab Khurshid, WU48891.</p></tp:treatment-sec><tp:treatment-sec sec-type="Notes"><title>Notes.</title><p><italic><tp:taxon-name><tp:taxon-name-part taxon-name-part-type="genus" reg="Entoloma">Entoloma</tp:taxon-name-part> <tp:taxon-name-part taxon-name-part-type="species" reg="muscicola">muscicola</tp:taxon-name-part></tp:taxon-name></italic> is closely related to <italic><tp:taxon-name><tp:taxon-name-part taxon-name-part-type="genus" reg="Entoloma">E.</tp:taxon-name-part> <tp:taxon-name-part taxon-name-part-type="species" reg="griseocyaneum">griseocyaneum</tp:taxon-name-part></tp:taxon-name></italic>, <italic><tp:taxon-name><tp:taxon-name-part taxon-name-part-type="genus" reg="Entoloma">E.</tp:taxon-name-part> <tp:taxon-name-part taxon-name-part-type="species" reg="nigroflavescens">nigroflavescens</tp:taxon-name-part></tp:taxon-name></italic>, and <italic><tp:taxon-name><tp:taxon-name-part taxon-name-part-type="genus" reg="Entoloma">E.</tp:taxon-name-part> <tp:taxon-name-part taxon-name-part-type="species" reg="fuscosquamosum">fuscosquamosum</tp:taxon-name-part></tp:taxon-name></italic> but can be readily distinguished by a combination of morphological and ecological traits. Compared with <italic><tp:taxon-name><tp:taxon-name-part taxon-name-part-type="genus" reg="Entoloma">E.</tp:taxon-name-part> <tp:taxon-name-part taxon-name-part-type="species" reg="griseocyaneum">griseocyaneum</tp:taxon-name-part></tp:taxon-name></italic>, <italic><tp:taxon-name><tp:taxon-name-part taxon-name-part-type="genus" reg="Entoloma">E.</tp:taxon-name-part> <tp:taxon-name-part taxon-name-part-type="species" reg="muscicola">muscicola</tp:taxon-name-part></tp:taxon-name></italic> is readily distinguished by lacking gray-blue pigmentation in all parts of the basidiome and by having a brown to deep brown, cuspidate pileus with whitish to pale yellow lamellae. In contrast, <italic><tp:taxon-name><tp:taxon-name-part taxon-name-part-type="genus" reg="Entoloma">E.</tp:taxon-name-part> <tp:taxon-name-part taxon-name-part-type="species" reg="griseocyaneum">griseocyaneum</tp:taxon-name-part></tp:taxon-name></italic> is characterized by bluish to gray-blue tones on the pileus and stipe and by producing distinctly more slender basidiomes (<xref ref-type="bibr" rid="B11">Fries 1821</xref>; <xref ref-type="bibr" rid="B29">Noordeloos 1992</xref>). <italic><tp:taxon-name><tp:taxon-name-part taxon-name-part-type="genus" reg="Entoloma">Entoloma</tp:taxon-name-part> <tp:taxon-name-part taxon-name-part-type="species" reg="muscicola">muscicola</tp:taxon-name-part></tp:taxon-name></italic> has clavate cheilocystidia with a wavy apical cap, and weakly 4–6-angled mono-gutulate basidiospores (av. 10.8 × 6.9 µm). <italic><tp:taxon-name><tp:taxon-name-part taxon-name-part-type="genus" reg="Entoloma">E.</tp:taxon-name-part> <tp:taxon-name-part taxon-name-part-type="species" reg="griseocyaneum">griseocyaneum</tp:taxon-name-part></tp:taxon-name></italic> lacks cheilocystidia on the lamellar edge and produces 6-angled basidiospores (<xref ref-type="bibr" rid="B29">Noordeloos 1992</xref>; <xref ref-type="bibr" rid="B3">Buyck et al. 2022</xref>). Basidia in <italic><tp:taxon-name><tp:taxon-name-part taxon-name-part-type="genus" reg="Entoloma">E.</tp:taxon-name-part> <tp:taxon-name-part taxon-name-part-type="species" reg="muscicola">muscicola</tp:taxon-name-part></tp:taxon-name></italic> are predominantly 2-spored, rarely 4-spored, whereas related taxa <italic><tp:taxon-name><tp:taxon-name-part taxon-name-part-type="genus" reg="Entoloma">E.</tp:taxon-name-part> <tp:taxon-name-part taxon-name-part-type="species" reg="fuscosquamosum">fuscosquamosum</tp:taxon-name-part></tp:taxon-name></italic> and <italic><tp:taxon-name><tp:taxon-name-part taxon-name-part-type="genus" reg="Entoloma">E.</tp:taxon-name-part> <tp:taxon-name-part taxon-name-part-type="species" reg="griseocyaneum">griseocyaneum</tp:taxon-name-part></tp:taxon-name></italic> typically have 4-spored basidia (<xref ref-type="bibr" rid="B29">Noordeloos 1992</xref>; <xref ref-type="bibr" rid="B21">Largent 1994a</xref>). Cheilocystidia in <italic><tp:taxon-name><tp:taxon-name-part taxon-name-part-type="genus" reg="Entoloma">E.</tp:taxon-name-part> <tp:taxon-name-part taxon-name-part-type="species" reg="muscicola">muscicola</tp:taxon-name-part></tp:taxon-name></italic> (36.8 × 9.1 µm) distinguish it from <italic><tp:taxon-name><tp:taxon-name-part taxon-name-part-type="genus" reg="Entoloma">E.</tp:taxon-name-part> <tp:taxon-name-part taxon-name-part-type="species" reg="nigroflavescens">nigroflavescens</tp:taxon-name-part></tp:taxon-name></italic>, which lacks cheilocystidia, and from <italic><tp:taxon-name><tp:taxon-name-part taxon-name-part-type="genus" reg="Entoloma">E.</tp:taxon-name-part> <tp:taxon-name-part taxon-name-part-type="species" reg="fuscosquamosum">fuscosquamosum</tp:taxon-name-part></tp:taxon-name></italic>, which possesses broader, fusiform cheilocystidia (<xref ref-type="bibr" rid="B29">Noordeloos 1992</xref>; <xref ref-type="bibr" rid="B3">Buyck et al. 2022</xref>). The pileipellis forms a cutis of crowded filamentous hyphae with well-differentiated terminal cells, and clamp connections are absent. <italic><tp:taxon-name><tp:taxon-name-part taxon-name-part-type="genus" reg="Entoloma">Entoloma</tp:taxon-name-part> <tp:taxon-name-part taxon-name-part-type="species" reg="muscicola">muscicola</tp:taxon-name-part></tp:taxon-name></italic> occurs on soil or moss under montane mixed forests (<italic><tp:taxon-name><tp:taxon-name-part taxon-name-part-type="genus" reg="Pinus">Pinus</tp:taxon-name-part> <tp:taxon-name-part taxon-name-part-type="species" reg="wallichiana">wallichiana</tp:taxon-name-part></tp:taxon-name></italic> and <italic><tp:taxon-name><tp:taxon-name-part taxon-name-part-type="genus" reg="Cedrus">Cedrus</tp:taxon-name-part> <tp:taxon-name-part taxon-name-part-type="species" reg="deodara">deodara</tp:taxon-name-part></tp:taxon-name></italic>) at ~1,811 m a.s.l., whereas <italic><tp:taxon-name><tp:taxon-name-part taxon-name-part-type="genus" reg="Entoloma">E.</tp:taxon-name-part> <tp:taxon-name-part taxon-name-part-type="species" reg="griseocyaneum">griseocyaneum</tp:taxon-name-part></tp:taxon-name></italic> is typically associated with grasslands or subalpine pastures at lower to mid-elevations (<xref ref-type="bibr" rid="B3">Buyck et al. 2022</xref>) and <italic><tp:taxon-name><tp:taxon-name-part taxon-name-part-type="genus" reg="Entoloma">E.</tp:taxon-name-part> <tp:taxon-name-part taxon-name-part-type="species" reg="fuscosquamosum">fuscosquamosum</tp:taxon-name-part></tp:taxon-name></italic> occurs in temperate forests (<xref ref-type="bibr" rid="B22">Largent 1994b</xref>). Based on these differences and phylogeny, we introduce <italic><tp:taxon-name><tp:taxon-name-part taxon-name-part-type="genus" reg="Entoloma">E.</tp:taxon-name-part> <tp:taxon-name-part taxon-name-part-type="species" reg="muscicola">muscicola</tp:taxon-name-part></tp:taxon-name></italic> in section <italic>Griseocyanea</italic>; subgenus <italic><tp:taxon-name><tp:taxon-name-part taxon-name-part-type="genus" reg="Entoloma"/><tp:taxon-name-part taxon-name-part-type="subgenus" reg="Cyanula">Cyanula</tp:taxon-name-part></tp:taxon-name></italic>, as a distinct species.</p></tp:treatment-sec><ref-list><ref id="B11"><mixed-citation xmlns:xlink="http://www.w3.org/1999/xlink" xlink:type="simple">Fries E (1821) Systema mycologicum, sistens fungorum ordines, genera et species (Vol. 1). Sumtibus Ernesti Mauritti. <ext-link xlink:href="10.5962/bhl.title.5378" ext-link-type="doi" xlink:type="simple">https://doi.org/10.5962/bhl.title.5378</ext-link></mixed-citation></ref><ref id="B29"><mixed-citation xmlns:xlink="http://www.w3.org/1999/xlink" xlink:type="simple">Noordeloos ME (1992) <italic><tp:taxon-name><tp:taxon-name-part taxon-name-part-type="genus">Entoloma</tp:taxon-name-part></tp:taxon-name></italic> s.l. <tp:taxon-name><tp:taxon-name-part taxon-name-part-type="kingdom">Fungi</tp:taxon-name-part></tp:taxon-name> Europaei 5. Giovanna Biella, Saronno, Italy.</mixed-citation></ref><ref id="B3"><mixed-citation xmlns:xlink="http://www.w3.org/1999/xlink" xlink:type="simple">Buyck B, Eyssartier G, Armada F, Corrales A, Hembrom ME, Rossi W, Bellanger JM, Das K, Dima B, Ghosh A, Noordeloos ME, Parihar A, Krisai-Greilhuber I, Leonardi M, Manz C, Vera M, Vila J, Adamčíková K, Bizio E, Caboň M, Hampe F, Piepenbring M, Adamčík S (2022) Fungal biodiversity profiles 111–120. Cryptogamie. Mycologie 43(2): 23–61. <ext-link xlink:href="10.5252/cryptogamie-mycologie2022v43a2" ext-link-type="doi" xlink:type="simple">https://doi.org/10.5252/cryptogamie-mycologie2022v43a2</ext-link></mixed-citation></ref><ref id="B21"><mixed-citation xmlns:xlink="http://www.w3.org/1999/xlink" xlink:type="simple">Largent DL (1994a) <italic><tp:taxon-name><tp:taxon-name-part taxon-name-part-type="genus">Entoloma</tp:taxon-name-part></tp:taxon-name></italic> in North America. Mad River Press, Eureka. CA (Edinburgh), 1–325.</mixed-citation></ref><ref id="B22"><mixed-citation xmlns:xlink="http://www.w3.org/1999/xlink" xlink:type="simple">Largent DL (1994b) Entolomatoid fungi of the Pacific Northwest and Alaska. Mad River Press, Eureka, California, USA, 495.</mixed-citation></ref></ref-list></tp:taxon-treatment>
